# Supplementary material for: Immunometabolic Profile Associated with Progressive Damage of the Intestinal Mucosa in Adults Screened for Colorectal Cancer: Association with Diet
Source: Int J Mol Sci. 2023 Nov 17;24(22):16451. doi: 10.3390/ijms242216451 (PMC10671025; doi:10.3390/ijms242216451)
Supplement: Supplementary file 1 [file ijms-24-16451-s001.zip]

Archive with 1 entries (1 files):
- ijms-2695521-supplementary.pdf
